# Supplementary material for: Impacts of the COVID-19 on all aircraft emissions of international routes in South America
Source: iScience. 2022 Aug 6;25(9):104865. doi: 10.1016/j.isci.2022.104865 (PMC9356760; doi:10.1016/j.isci.2022.104865)
Supplement: Table S1. Specific steps of data collection, related to STAR Methods [file mmc1.xlsx]

## Sheet: S1-Data sources
Supplementary Table S1. Specific steps of data collection, Related to STAR Methods.
Original data	Source	Operation steps
Route origin and destination data	https://map.variflight.com/	Search--Enter country of origin and country of destination--Enter date--Start search--Route origin and destination data
Flight data	https://map.variflight.com/ (APP)	Search the flight--By takeoff and landing location--Enter city of origin and city of destination-Enter date--Start search--Aircraft type, flying time, flying distance, transfer flight and airlines
