# Supplementary material for: Impacts of the COVID-19 on all aircraft emissions of international routes in South America
Source: iScience. 2022 Aug 6;25(9):104865. doi: 10.1016/j.isci.2022.104865 (PMC9356760; doi:10.1016/j.isci.2022.104865)
Supplement: Table S3. The emissions of six pollutions in 2020, related to STAR Methods [file mmc3.xlsx]

## Sheet: S3-2020 emissions(tons)
Supplementary Table S3. The emissions of six pollutions in 2020, Related to STAR Methods.
NO.	Country	City	Country	City	Iberia												LASER												Avior Airlines												wingo
					LTO						CCD						LTO						CCD						LTO						CCD						LTO						CCD
					CO2	CO	HC	NOx	PM2.5	SO2	CO2	CO	HC	NOx	PM2.5	SO2	CO2	CO	HC	NOx	PM2.5	SO2	CO2	CO	HC	NOx	PM2.5	SO2	CO2	CO	HC	NOx	PM2.5	SO2	CO2	CO	HC	NOx	PM2.5	SO2	CO2	CO	HC	NOx	PM2.5	SO2	CO2	CO	HC
1	Colombia	Bogotá	Venezuela	Caracas	2031.69	8.82142	0.935334	7.65172	0.126177	2.49055	9392.98	81.9959	8.66701	65.1296	0.978557	11.5144	4633.36	9.4033	2.72745	17.4288	0.296492	5.6798	4826.42	18.6868	5.42016	32.5495	0.357541	5.91646	1935.17	8.71884	0.491276	6.13362	0.124226	2.37222	10224.6	87.8847	4.952	58.1023	0.901801	12.5338	2050.08	9.737	0.92092	5.35342	0.114631	2.51309	9448.76	97.7315	9.35897
2	Colombia	Bogotá	Venezuela	Barcelona																									1105.81	4.98219	0.280729	3.50492	0.0709864	1.35555	6863.94	58.9985	3.32436	39.0051	0.605394	8.41415
3	Colombia	Medellín	Venezuela	Caracas																									552.904	2.4911	0.140365	1.75246	0.0354932	0.677776	2992.63	25.7229	1.4494	17.006	0.263948	3.66851
4	Colombia	Cali	Venezuela	Caracas																									514.818	2.71118	0.17383	1.4955	0.0330171	0.631089	3201.2	32.162	2.0621	16.6722	0.270214	3.92418
5	Colombia	Cali	Venezuela	Santiago Marino
6	Colombia	Bogotá	Venezuela	Valencia																									552.904	2.4911	0.140365	1.75246	0.0354932	0.677776	2443.29	21.0011	1.18334	13.8843	0.215496	2.9951
7	Colombia	Bogotá	Venezuela	Maracaibo																									552.904	2.4911	0.140365	1.75246	0.0354932	0.677776	1883.37	16.1884	0.912159	10.7025	0.166112	2.30873
8	Colombia	Cali	Surinam	Paramaribo
9	Colombia	Bogotá	Ecuador	Quito																																					1464.34	6.33649	0.522454	4.59432	0.0883501	1.79506	6461.98	56.7333	4.64862
10	Colombia	Cartagena	Ecuador	Quito
11	Colombia	Cali	Ecuador	Esmeraldas
12	Colombia	Cali	Ecuador	Guayaquil
13	Colombia	Bogotá	Ecuador	Guayaquil																																					585.737	2.782	0.26312	1.52955	0.0327517	0.718024	2917.3	30.1746	2.88958
14	Colombia	Bogotá	Peru	Lima
15	Colombia	Medellín	Peru	Lima
16	Colombia	Bogotá	Brazil	São Paulo
17	Colombia	Medellín	Brazil	São Paulo
18	Colombia	Bogotá	Bolivia	Santa Cruz
19	Colombia	Bogotá	Chile	Santiago de Chile
20	Colombia	Cali	Chile	Santiago de Chile
21	Colombia	Bogotá	Argentina	Buenos Aires
22	Venezuela	Caracas	Ecuador	Quito
23	Venezuela	Caracas	Ecuador	Guayaquil
24	Venezuela	Caracas	Peru	Lima																									552.904	2.4911	0.140365	1.75246	0.0354932	0.677776	6018.25	51.7294	2.91477	34.1993	0.530805	7.37746
25	Venezuela	Caracas	Brazil	Manaus																									257.409	1.35559	0.0869148	0.747748	0.0165086	0.315544	1856.69	18.654	1.19602	9.66988	0.156724	2.27602
26	Venezuela	Caracas	Bolivia	Santa Cruz
27	Venezuela	Caracas	Chile	Santiago de Chile
28	Venezuela	Caracas	Argentina	Buenos Aires
29	Guyana	Georgetown	Surinam	Paramaribo
30	Surinam	Paramaribo	Brazil	Belém
31	Ecuador	Quito	Peru	Lima
32	Peru	Cuzco	Bolivia	La Paz
33	Peru	Lima	Bolivia	Santa Cruz
34	Peru	Iquitos	Bolivia	Cochabamba
35	Peru	Cuzco	Bolivia	Santa Cruz
36	Peru	Lima	Chile	Santiago de Chile
37	Peru	Lima	Chile	Concepción
38	Peru	Arequipa	Chile	Santiago de Chile
39	Peru	Trujillo	Chile	Santiago de Chile
40	Peru	Lima	Argentina	Buenos Aires
41	Brazil	Iguacu	Bolivia	Santa Cruz
42	Brazil	Rio de Janeiro	Bolivia	Santa Cruz
43	Brazil	São Paulo	Bolivia	Santa Cruz
44	Brazil	São Paulo	Chile	Santiago de Chile
45	Brazil	Iguacu	Chile	Santiago de Chile
46	Brazil	Salvador	Chile	Santiago de Chile
47	Brazil	Curitiba	Paraguay	Asunción
48	Brazil	São Paulo	Uruguay	Montevideo
49	Brazil	Brasilia	Uruguay	Montevideo
50	Brazil	São Paulo	Argentina	Buenos Aires
51	Bolivia	La Paz	Chile	Iquique
52	Bolivia	Santa Cruz	Chile	Iquique
53	Bolivia	Santa Cruz	Paraguay	Asunción
54	Bolivia	Santa Cruz	Uruguay	Montevideo
55	Bolivia	Santa Cruz	Argentina	Buenos Aires
56	Bolivia	Santa Cruz	Argentina	Salta
57	Chile	Iquique	Paraguay	Asunción
58	Chile	Santiago de Chile	Paraguay	Asunción
59	Chile	Santiago de Chile	Argentina	Buenos Aires
60	Paraguay	Asunción	Uruguay	Montevideo
61	Paraguay	Asunción	Argentina	Buenos Aires
62	Uruguay	Montevideo	Argentina	Buenos Aires
[truncated: 315 more columns]
