# Supplementary material for: Impacts of the COVID-19 on all aircraft emissions of international routes in South America
Source: iScience. 2022 Aug 6;25(9):104865. doi: 10.1016/j.isci.2022.104865 (PMC9356760; doi:10.1016/j.isci.2022.104865)
Supplement: Table S6. The emission intensities of the six pollutions in 2020, related to STAR Methods [file mmc6.xlsx]

## Sheet: S6-2020 intensity(tons.km-1)
Supplementary Table S6. The emission intensities of the six pollutions in 2020, Related to STAR Methods.
CO2
Distance segments (km)	320-214	MD80	737-400	737-700	737-200	737-500	737-800	777-200ER	330-243E	747-400	767-300ER	340-200	E190	777-300ER	787-9	340-300	320-233	321-211	320-232	CRJ200	MD-11F
0-500				0.0148565									0.0139463							0.0211908	0.00711406
501-1000			0.01288	0.0141244			0.0193098	0.0392764	0.0247539	0.0470558	0.0194105	0.0620905	0.0149502							0.00877336
1001-1500	0.0126	0.00323716	0.0137156	0.0126749	0.0117753							0.0530424	0.0103144				0.0133131		0.00887704	0.00765611
1501-2000	0.0117195			0.0148797	0.0105078	0.00579311	0.0119124	0.0274243			0.0291071		0.010208						0.011402		0.00260026
2001-2500	0.011769						0.0131263						0.0120577		0.0205062
2501-3000	0.0115913		0.0105214	0.0102861				0.0264511									0.0119629	0.0145437	0.0125661
3001-3500	0.0118291						0.0102408						0.0078576
3501-4000	0.011099
4001-4500	0.0107824													0.0296332	0.0187948
4501-5000	0.0104412			0.00997399					0.0198211
5001-5500																0.03084
CO
Distance segments (km)	320-214	MD80	737-400	737-700	737-200	737-500	737-800	777-200ER	330-243E	747-400	767-300ER	340-200	E190	777-300ER	787-9	340-300	320-233	321-211	320-232	CRJ200	MD-11F
0-500	0	0	0	0.000153665	0	0	0	0	0	0	0	0	0.000172904	0	0	0	0	0	0	0.000140623	4.87416e-05
501-1000	0	0	0.000110709	0.000146093	0	0	0.000154807	0.000263512	0.000143777	0.000277475	0.000135893	0.00050021	0.00018535	0	0	0	0	0	0	5.82204e-05	0
1001-1500	0.000109992	1.25336e-05	0.000117891	0.0001311	0.000118305	0	0	0	0	0	0	0.000427318	0.000127876	0	0	0	0.000116217	0	7.74921e-05	5.08063e-05	0
1501-2000	0.000102305	0	0	0.000153906	0.000105571	5.82026e-05	9.5502e-05	0.000183994	0	0	0.000203779	0	0.000126557	0	0	0	0	0	9.95332e-05	0	1.78155e-05
2001-2500	0.000102737	0	0	0	0	0	0.000105233	0	0	0	0	0	0.000149489	0	9.13004e-05	0	0	0	0	0	0
2501-3000	0.000101186	0	9.0436e-05	0.000106392	0	0	0	0.000177465	0	0	0	0	0	0	0	0	0.00010443	0.000126959	0.000109695	0	0
3001-3500	0.000103262	0	0	0	0	0	8.21003e-05	0	0	0	0	0	9.74173e-05	0	0	0	0	0	0	0	0
3501-4000	9.68889e-05	0	0	0	0	0	0	0	0	0	0	0	0	0	0	0	0	0	0	0	0
4001-4500	9.41246e-05	0	0	0	0	0	0	0	0	0	0	0	0	0.000248167	8.36809e-05	0	0	0	0	0	0
4501-5000	9.11463e-05	0	0	0.000103164	0	0	0	0	0.000115126	0	0	0	0	0	0	0	0	0	0	0	0
5001-5500	0	0	0	0	0	0	0	0	0	0	0	0	0	0	0	0.000248452	0	0	0	0	0
HC
Distance segments (km)	320-214	MD80	737-400	737-700	737-200	737-500	737-800	777-200ER	330-243E	747-400	767-300ER	340-200	E190	777-300ER	787-9	340-300	320-233	321-211	320-232	CRJ200	MD-11F
0-500	0	0	0	1.47153e-05	0	0	0	0	0	0	0	0	1.79045e-05	0	0	0	0	0	0	8.67233e-07	8.35119e-06
501-1000	0	0	6.23809e-06	1.39901e-05	0	0	1.13382e-05	2.56066e-05	2.21115e-05	4.55017e-05	2.34042e-05	7.78688e-05	1.91933e-05	0	0	0	0	0	0	3.59049e-07	0
1001-1500	1.16262e-05	3.63539e-06	6.64277e-06	1.25544e-05	7.58525e-06	0	0	0	0	0	0	6.65215e-05	1.32418e-05	0	0	0	1.22842e-05	0	8.19095e-06	3.13326e-07	0
1501-2000	1.08137e-05	0	0	1.47383e-05	6.76878e-06	3.73172e-06	6.99465e-06	1.78795e-05	0	0	3.50958e-05	0	1.31051e-05	0	0	0	0	0	1.05207e-05	0	3.05244e-06
2001-2500	1.08593e-05	0	0	0	0	0	7.70737e-06	0	0	0	0	0	1.54798e-05	0	2.34643e-06	0	0	0	0	0	0
2501-3000	1.06954e-05	0	5.09576e-06	1.01883e-05	0	0	0	1.7245e-05	0	0	0	0	0	0	0	0	1.10383e-05	1.34196e-05	1.15949e-05	0	0
3001-3500	1.09149e-05	0	0	0	0	0	6.01309e-06	0	0	0	0	0	1.00877e-05	0	0	0	0	0	0	0	0
3501-4000	1.02412e-05	0	0	0	0	0	0	0	0	0	0	0	0	0	0	0	0	0	0	0	0
4001-4500	9.94902e-06	0	0	0	0	0	0	0	0	0	0	0	0	2.59866e-05	2.15061e-06	0	0	0	0	0	0
4501-5000	9.63421e-06	0	0	9.87921e-06	0	0	0	0	1.77052e-05	0	0	0	0	0	0	0	0	0	0	0	0
5001-5500	0	0	0	0	0	0	0	0	0	0	0	0	0	0	0	3.8677e-05	0	0	0	0	0
NOx
Distance segments (km)	320-214	MD80	737-400	737-700	737-200	737-500	737-800	777-200ER	330-243E	747-400	767-300ER	340-200	E190	777-300ER	787-9	340-300	320-233	321-211	320-232	CRJ200	MD-11F
0-500	0	0	0	8.11655e-05	0	0	0	0	0	0	0	0	7.68588e-05	0	0	0	0	0	0	0.000102619	5.97281e-05
501-1000	0	0	7.31922e-05	7.71658e-05	0	0	0.000124377	0.000426122	0.000253626	0.000468702	0.000159954	0.000550166	8.23913e-05	0	0	0	0	0	0	4.24858e-05	0
1001-1500	8.73669e-05	2.18315e-05	7.79403e-05	6.92468e-05	6.13273e-05	0	0	0	0	0	0	0.000469994	5.68431e-05	0	0	0	9.23114e-05	0	6.15522e-05	3.70754e-05	0
1501-2000	8.12613e-05	0	0	8.12926e-05	5.47261e-05	3.01712e-05	7.67294e-05	0.000297534	0	0	0.000239859	0	5.62565e-05	0	0	0	0	0	7.90595e-05	0	2.18312e-05
2001-2500	8.16042e-05	0	0	0	0	0	8.45478e-05	0	0	0	0	0	6.64504e-05	0	0.000358898	0	0	0	0	0	0
2501-3000	8.03724e-05	0	5.97891e-05	5.61961e-05	0	0	0	0.000286976	0	0	0	0	0	0	0	0	8.29491e-05	0.000100844	8.71314e-05	0	0
3001-3500	8.20216e-05	0	0	0	0	0	6.5962e-05	0	0	0	0	0	4.33036e-05	0	0	0	0	0	0	0	0
3501-4000	7.69591e-05	0	0	0	0	0	0	0	0	0	0	0	0	0	0	0	0	0	0	0	0
4001-4500	7.47635e-05	0	0	0	0	0	0	0	0	0	0	0	0	0.000389959	0.000328946	0	0	0	0	0	0
4501-5000	7.23977e-05	0	0	5.4491e-05	0	0	0	0	0.000203085	0	0	0	0	0	0	0	0	0	0	0	0
5001-5500	0	0	0	0	0	0	0	0	0	0	0	0	0	0	0	0.000273264	0	0	0	0	0
PM2.5
Distance segments (km)	320-214	MD80	737-400	737-700	737-200	737-500	737-800	777-200ER	330-243E	747-400	767-300ER	340-200	E190	777-300ER	787-9	340-300	320-233	321-211	320-232	CRJ200	MD-11F
0-500	0	0	0	1.51719e-06	0	0	0	0	0	0	0	0	1.22659e-06	0	0	0	0	0	0	1.46685e-06	6.88338e-07
501-1000	0	0	1.13601e-06	1.44243e-06	0	0	2.29524e-06	3.1633e-06	1.95429e-06	4.00451e-06	1.72786e-06	6.88174e-06	1.31488e-06	0	0	0	0	0	0	6.07299e-07	0
1001-1500	1.31267e-06	2.39808e-07	1.2097e-06	1.2944e-06	9.93961e-07	0	0	0	0	0	0	5.87891e-06	9.07157e-07	0	0	0	1.38696e-06	0	9.24807e-07	5.29962e-07	0
1501-2000	1.22093e-06	0	0	1.51957e-06	8.86971e-07	4.88999e-07	1.41596e-06	2.20874e-06	0	0	2.59101e-06	0	8.97795e-07	0	0	0	0	0	1.18785e-06	0	2.51594e-07
2001-2500	1.22608e-06	0	0	0	0	0	1.56024e-06	0	0	0	0	0	1.06048e-06	0	2.34759e-06	0	0	0	0	0	0
2501-3000	1.20758e-06	0	9.2798e-07	1.05045e-06	0	0	0	2.13036e-06	0	0	0	0	0	0	0	0	1.24629e-06	1.51515e-06	1.30913e-06	0	0
3001-3500	1.23235e-06	0	0	0	0	0	1.21726e-06	0	0	0	0	0	6.9108e-07	0	0	0	0	0	0	0	0
3501-4000	1.15629e-06	0	0	0	0	0	0	0	0	0	0	0	0	0	0	0	0	0	0	0	0
4001-4500	1.1233e-06	0	0	0	0	0	0	0	0	0	0	0	0	2.32736e-06	2.15167e-06	0	0	0	0	0	0
4501-5000	1.08776e-06	0	0	1.01858e-06	0	0	0	0	1.56485e-06	0	0	0	0	0	0	0	0	0	0	0	0
5001-5500	0	0	0	0	0	0	0	0	0	0	0	0	0	0	0	3.41812e-06	0	0	0	0	0
SO2
Distance segments (km)	320-214	MD80	737-400	737-700	737-200	737-500	737-800	777-200ER	330-243E	747-400	767-300ER	340-200	E190	777-300ER	787-9	340-300	320-233	321-211	320-232	CRJ200	MD-11F
0-500	0	0	0	1.82118e-05	0	0	0	0	0	0	0	0	1.70961e-05	0	0	0	0	0	0	2.59767e-05	8.72075e-06
501-1000	0	0	1.5789e-05	1.73143e-05	0	0	2.36709e-05	4.81469e-05	3.03445e-05	5.76832e-05	2.37943e-05	7.61135e-05	1.83267e-05	0	0	0	0	0	0	1.07548e-05	0
1001-1500	1.54457e-05	3.96826e-06	1.68132e-05	1.55375e-05	1.44348e-05	0	0	0	0	0	0	6.50219e-05	1.26439e-05	0	0	0	1.63199e-05	0	1.08819e-05	9.38522e-06	0
1501-2000	1.43663e-05	0	0	1.82403e-05	1.2881e-05	7.10147e-06	1.46028e-05	3.3618e-05	0	0	3.56809e-05	0	1.25134e-05	0	0	0	0	0	1.39771e-05	0	3.18752e-06
2001-2500	1.44269e-05	0	0	0	0	0	1.60908e-05	0	0	0	0	0	1.47809e-05	0	2.51374e-05	0	0	0	0	0	0
2501-3000	1.42092e-05	0	1.28977e-05	1.26092e-05	0	0	0	3.2425e-05	0	0	0	0	0	0	0	0	1.46647e-05	1.78283e-05	1.54041e-05	0	0
3001-3500	1.45007e-05	0	0	0	0	0	1.25536e-05	0	0	0	0	0	9.63222e-06	0	0	0	0	0	0	0	0
3501-4000	1.36057e-05	0	0	0	0	0	0	0	0	0	0	0	0	0	0	0	0	0	0	0	0
4001-4500	1.32175e-05	0	0	0	0	0	0	0	0	0	0	0	0	3.63258e-05	2.30396e-05	0	0	0	0	0	0
4501-5000	1.27993e-05	0	0	1.22266e-05	0	0	0	0	2.42976e-05	0	0	0	0	0	0	0	0	0	0	0	0
5001-5500	0	0	0	0	0	0	0	0	0	0	0	0	0	0	0	3.78051e-05	0	0	0	0	0
